# Supplementary material for: Human Dietary Exposure to Heavy Metals via Rice in Nepal
Source: Int J Environ Res Public Health. 2023 Feb 25;20(5):4134. doi: 10.3390/ijerph20054134 (PMC10001872; doi:10.3390/ijerph20054134)
Supplement: Supplementary file 1 [file ijerph-20-04134-s001.zip]

Archive with 1 entries (1 files):
- ijerph-2169049-supplementary - new.pdf
